# Supplementary material for: Protein Associations With Alcohol Consumption and Genetic Risk for Alcohol‐Related Sociomedical Conditions
Source: Addict Biol. 2025 Jun 25;30(6):e70045. doi: 10.1111/adb.70045 (PMC12188143; doi:10.1111/adb.70045)
Supplement: Supplementary file 1 — Table S1. Associations between identified proteins and polygenic risk scores with nominal p values less than 0.05. PRS: polygenic risk score. se: standard error. [file ADB-30-e70045-s002.xlsx]

## Sheet: result (1)
Pathway identifier	Pathway name	#Entities found	#Entities total	Entities ratio	Entities pValue	Entities FDR	#Reactions found	#Reactions total	Reactions ratio	Species identifier	Species name	Submitted entities found	Mapped entities	Found reaction identifiers
R-HSA-9925561	Developmental Lineage of Pancreatic Acinar Cells	3	43	0.00362075	5.16717e-05	0.00408206	2	8	0.000537634	9606	Homo sapiens	P08217;P15086;P15085	P08217;P15086;P15085	R-HSA-9820464;R-HSA-9910608
R-HSA-9734767	Developmental Cell Lineages	3	81	0.00682048	0.000331582	0.0129317	2	12	0.000806452	9606	Homo sapiens	P08217;P15086;P15085	P08217;P15086;P15085	R-HSA-9820464;R-HSA-9910608
R-HSA-1592389	Activation of Matrix Metalloproteinases	2	33	0.00277871	0.00141898	0.0252408	4	27	0.00181452	9606	Homo sapiens	P17538;P07478	P17538;P07478	R-HSA-1602458;R-HSA-1592316;R-HSA-1604722;R-HSA-1592371
R-HSA-5579022	Defective GGT1 causes GLUTH	1	1	8.42034e-05	0.00168272	0.0252408	1	1	6.72043e-05	9606	Homo sapiens	P19440	P19440	R-HSA-9035966
R-HSA-9035968	Defective GGT1 in aflatoxin detoxification causes GLUTH	1	1	8.42034e-05	0.00168272	0.0252408	1	1	6.72043e-05	9606	Homo sapiens	P19440	P19440	R-HSA-5602984
R-HSA-9664535	LTC4-CYSLTR mediated IL4 production	1	6	0.000505221	0.0100561	0.109214	2	3	0.000201613	9606	Homo sapiens	P19440	P19440	R-HSA-9664306;R-HSA-266046
R-HSA-388479	Vasopressin-like receptors	1	6	0.000505221	0.0100561	0.109214	1	7	0.00047043	9606	Homo sapiens	P01178	P01178	R-HSA-388503
R-HSA-1474244	Extracellular matrix organization	3	321	0.0270293	0.0159561	0.109214	7	330	0.0221774	9606	Homo sapiens	P17538;Q13332;P07478	P17538;Q13332;P07478	R-HSA-1454822;R-HSA-1602458;R-HSA-1474197;R-HSA-1592316;R-HSA-1604722;R-HSA-1592371;R-HSA-2467659
R-HSA-9758881	Uptake of dietary cobalamins into enterocytes	1	10	0.000842034	0.0167067	0.109214	1	7	0.00047043	9606	Homo sapiens	P17538	P17538	R-HSA-3132753
R-HSA-70635	Urea cycle	1	10	0.000842034	0.0167067	0.109214	1	8	0.000537634	9606	Homo sapiens	P00966	P00966	R-HSA-70577
R-HSA-1462054	Alpha-defensins	1	10	0.000842034	0.0167067	0.109214	1	12	0.000806452	9606	Homo sapiens	P07478	P07478	R-HSA-1461993
R-HSA-174403	Glutathione synthesis and recycling	1	13	0.00109464	0.0216667	0.109214	1	7	0.00047043	9606	Homo sapiens	P19440	P19440	R-HSA-8943279
R-HSA-1474228	Degradation of the extracellular matrix	2	140	0.0117885	0.0229359	0.109214	6	105	0.00705645	9606	Homo sapiens	P17538;P07478	P17538;P07478	R-HSA-1454822;R-HSA-1602458;R-HSA-1474197;R-HSA-1592316;R-HSA-1604722;R-HSA-1592371
R-HSA-2022377	Metabolism of Angiotensinogen to Angiotensins	1	17	0.00143146	0.0282432	0.109214	1	18	0.00120968	9606	Homo sapiens	P15086	P15086	R-HSA-2028294
R-HSA-5423646	Aflatoxin activation and detoxification	1	19	0.00159987	0.0315156	0.109214	1	11	0.000739247	9606	Homo sapiens	P19440	P19440	R-HSA-5433072
R-HSA-9034015	Signaling by NTRK3 (TRKC)	1	19	0.00159987	0.0315156	0.109214	1	19	0.00127688	9606	Homo sapiens	Q13332	Q13332	R-HSA-9603719
R-HSA-388844	Receptor-type tyrosine-protein phosphatases	1	20	0.00168407	0.0331479	0.109214	3	6	0.000403226	9606	Homo sapiens	Q13332	Q13332	R-HSA-6798258;R-HSA-6798257;R-HSA-388824
R-HSA-2142691	Synthesis of Leukotrienes (LT) and Eoxins (EX)	1	20	0.00168407	0.0331479	0.109214	1	15	0.00100806	9606	Homo sapiens	P19440	P19440	R-HSA-266046
R-HSA-8849932	Synaptic adhesion-like molecules	1	21	0.00176827	0.0347776	0.109214	1	8	0.000537634	9606	Homo sapiens	Q13332	Q13332	R-HSA-8855648
R-HSA-196741	Cobalamin (Cbl, vitamin B12) transport and metabolism	1	22	0.00185248	0.0364047	0.109214	1	27	0.00181452	9606	Homo sapiens	P17538	P17538	R-HSA-3132753
R-HSA-9753281	Paracetamol ADME	1	30	0.0025261	0.0493278	0.147983	1	11	0.000739247	9606	Homo sapiens	P19440	P19440	R-HSA-9753634
R-HSA-2022928	HS-GAG biosynthesis	1	31	0.00261031	0.0509316	0.152795	1	14	0.00094086	9606	Homo sapiens	Q96MM7	Q96MM7	R-HSA-2076419
R-HSA-5579029	Metabolic disorders of biological oxidation enzymes	1	34	0.00286292	0.0557275	0.167182	2	38	0.00255376	9606	Homo sapiens	P19440	P19440	R-HSA-9035966;R-HSA-5602984
R-HSA-156590	Glutathione conjugation	1	37	0.00311553	0.0605003	0.181501	1	12	0.000806452	9606	Homo sapiens	P19440	P19440	R-HSA-8943279
R-HSA-1461973	Defensins	1	49	0.00412597	0.0793636	0.189615	1	19	0.00127688	9606	Homo sapiens	P07478	P07478	R-HSA-1461993
R-HSA-1638091	Heparan sulfate/heparin (HS-GAG) metabolism	1	58	0.0048838	0.0932743	0.189615	1	34	0.00228495	9606	Homo sapiens	Q96MM7	Q96MM7	R-HSA-2076419
R-HSA-2142753	Arachidonate metabolism	1	59	0.004968	0.0948075	0.189615	1	68	0.00456989	9606	Homo sapiens	P19440	P19440	R-HSA-266046
R-HSA-1442490	Collagen degradation	1	64	0.00538902	0.102437	0.19759	2	34	0.00228495	9606	Homo sapiens	P07478	P07478	R-HSA-1454822;R-HSA-1474197
R-HSA-5690714	CD22 mediated BCR regulation	1	70	0.00589424	0.111512	0.19759	3	4	0.000268817	9606	Homo sapiens	P40259	P40259	R-HSA-5690740;R-HSA-5690702;R-HSA-5690701
R-HSA-3000178	ECM proteoglycans	1	76	0.00639946	0.120499	0.19759	1	23	0.0015457	9606	Homo sapiens	Q13332	Q13332	R-HSA-2467659
R-HSA-2980736	Peptide hormone metabolism	1	87	0.0073257	0.136752	0.19759	1	63	0.00423387	9606	Homo sapiens	P15086	P15086	R-HSA-2028294
R-HSA-6794362	Protein-protein interactions at synapses	1	91	0.00766251	0.142591	0.19759	4	33	0.00221774	9606	Homo sapiens	Q13332	Q13332	R-HSA-6798258;R-HSA-6798257;R-HSA-8855648;R-HSA-388824
R-HSA-983695	Antigen activates B Cell Receptor (BCR) leading to generation of second messengers	1	95	0.00799933	0.148393	0.19759	11	26	0.00174731	9606	Homo sapiens	P40259	P40259	R-HSA-9606162;R-HSA-9606163;R-HSA-983709;R-HSA-983707;R-HSA-9606151;R-HSA-983703;R-HSA-1112666;R-HSA-983700;R-HSA-9606159;R-HSA-9691421;R-HSA-983696
R-HSA-6803157	Antimicrobial peptides	1	95	0.00799933	0.148393	0.19759	2	58	0.00389785	9606	Homo sapiens	P07478	P07478	R-HSA-6801766;R-HSA-1461993
R-HSA-9748784	Drug ADME	1	111	0.00934658	0.171228	0.19759	1	95	0.00638441	9606	Homo sapiens	P19440	P19440	R-HSA-9753634
R-HSA-156580	Phase II - Conjugation of compounds	1	113	0.00951499	0.174042	0.19759	1	70	0.0047043	9606	Homo sapiens	P19440	P19440	R-HSA-8943279
R-HSA-373760	L1CAM interactions	1	121	0.0101886	0.185204	0.19759	1	54	0.00362903	9606	Homo sapiens	Q13740	Q13740	R-HSA-443780
R-HSA-1630316	Glycosaminoglycan metabolism	1	127	0.0106938	0.193482	0.19759	1	87	0.00584677	9606	Homo sapiens	Q96MM7	Q96MM7	R-HSA-2076419
R-HSA-6809371	Formation of the cornified envelope	1	129	0.0108622	0.196223	0.19759	2	27	0.00181452	9606	Homo sapiens	P08217	P08217	R-HSA-8849857;R-HSA-8934819
R-HSA-196849	Metabolism of water-soluble vitamins and cofactors	1	130	0.0109464	0.19759	0.19759	1	138	0.00927419	9606	Homo sapiens	P17538	P17538	R-HSA-3132753
R-HSA-977606	Regulation of Complement cascade	1	135	0.0113675	0.204394	0.204394	6	42	0.00282258	9606	Homo sapiens	P20851	P20851	R-HSA-977626;R-HSA-981658;R-HSA-981637;R-HSA-981648;R-HSA-981680;R-HSA-981665
R-HSA-166520	Signaling by NTRKs	1	139	0.0117043	0.209798	0.209798	1	164	0.0110215	9606	Homo sapiens	Q13332	Q13332	R-HSA-9603719
R-HSA-1266738	Developmental Biology	4	1425	0.11999	0.212615	0.212615	5	953	0.0640457	9606	Homo sapiens	P08217;Q13740;P15086;P15085	P08217;Q13740;P15086;P15085	R-HSA-443780;R-HSA-9820464;R-HSA-8849857;R-HSA-9910608;R-HSA-8934819
R-HSA-166658	Complement cascade	1	146	0.0122937	0.21917	0.21917	6	72	0.00483871	9606	Homo sapiens	P20851	P20851	R-HSA-977626;R-HSA-981658;R-HSA-981637;R-HSA-981648;R-HSA-981680;R-HSA-981665
R-HSA-983705	Signaling by the B Cell Receptor (BCR)	1	163	0.0137252	0.241494	0.241494	14	45	0.00302419	9606	Homo sapiens	P40259	P40259	R-HSA-9606162;R-HSA-9606163;R-HSA-5690740;R-HSA-1112666;R-HSA-9691421;R-HSA-983709;R-HSA-983707;R-HSA-9606151;R-HSA-983703;R-HSA-5690702;R-HSA-983700;R-HSA-5690701;R-HSA-9606159;R-HSA-983696
R-HSA-9679191	Potential therapeutics for SARS	1	164	0.0138094	0.242788	0.242788	1	36	0.00241935	9606	Homo sapiens	P40259	P40259	R-HSA-9691421
R-HSA-9664433	Leishmania parasite growth and survival	1	167	0.014062	0.246658	0.246658	2	40	0.00268817	9606	Homo sapiens	P19440	P19440	R-HSA-9664306;R-HSA-266046
R-HSA-9662851	Anti-inflammatory response favouring Leishmania parasite infection	1	167	0.014062	0.246658	0.246658	2	40	0.00268817	9606	Homo sapiens	P19440	P19440	R-HSA-9664306;R-HSA-266046
R-HSA-8978868	Fatty acid metabolism	1	177	0.014904	0.259422	0.259422	1	204	0.0137097	9606	Homo sapiens	P19440	P19440	R-HSA-266046
R-HSA-375276	Peptide ligand-binding receptors	1	198	0.0166723	0.28556	0.28556	1	83	0.00557796	9606	Homo sapiens	P01178	P01178	R-HSA-388503
R-HSA-196854	Metabolism of vitamins and cofactors	1	201	0.0169249	0.289222	0.289222	1	194	0.0130376	9606	Homo sapiens	P17538	P17538	R-HSA-3132753
R-HSA-6805567	Keratinization	1	217	0.0182721	0.308452	0.308452	2	34	0.00228495	9606	Homo sapiens	P08217	P08217	R-HSA-8849857;R-HSA-8934819
R-HSA-416476	G alpha (q) signalling events	1	220	0.0185248	0.312002	0.312002	3	35	0.00235215	9606	Homo sapiens	P01178	P01178	R-HSA-749448;R-HSA-749452;R-HSA-379048
R-HSA-211859	Biological oxidations	1	224	0.0188616	0.316709	0.316709	2	182	0.0122312	9606	Homo sapiens	P19440	P19440	R-HSA-5433072;R-HSA-8943279
R-HSA-9824443	Parasitic Infection Pathways	1	253	0.0213035	0.349929	0.349929	2	95	0.00638441	9606	Homo sapiens	P19440	P19440	R-HSA-9664306;R-HSA-266046
R-HSA-9658195	Leishmania infection	1	253	0.0213035	0.349929	0.349929	2	95	0.00638441	9606	Homo sapiens	P19440	P19440	R-HSA-9664306;R-HSA-266046
R-HSA-5668914	Diseases of metabolism	1	264	0.0222297	0.362123	0.362123	2	206	0.0138441	9606	Homo sapiens	P19440	P19440	R-HSA-9035966;R-HSA-5602984
R-HSA-71387	Metabolism of carbohydrates	1	296	0.0249242	0.396375	0.396375	1	226	0.0151882	9606	Homo sapiens	Q96MM7	Q96MM7	R-HSA-2076419
R-HSA-373076	Class A/1 (Rhodopsin-like receptors)	1	333	0.0280397	0.4338	0.4338	1	185	0.0124328	9606	Homo sapiens	P01178	P01178	R-HSA-388503
R-HSA-71291	Metabolism of amino acids and derivatives	1	355	0.0298922	0.454996	0.454996	1	249	0.0167339	9606	Homo sapiens	P00966	P00966	R-HSA-70577
R-HSA-112316	Neuronal System	1	419	0.0352812	0.512455	0.512455	4	216	0.0145161	9606	Homo sapiens	Q13332	Q13332	R-HSA-6798258;R-HSA-6798257;R-HSA-8855648;R-HSA-388824
R-HSA-1430728	Metabolism	4	2202	0.185416	0.522772	0.522772	6	2112	0.141935	9606	Homo sapiens	P00966;P19440;P17538;Q96MM7	P00966;P19440;P17538;Q96MM7	R-HSA-70577;R-HSA-5433072;R-HSA-8943279;R-HSA-266046;R-HSA-2076419;R-HSA-3132753
R-HSA-500792	GPCR ligand binding	1	470	0.0395756	0.554073	0.554073	1	217	0.0145833	9606	Homo sapiens	P01178	P01178	R-HSA-388503
R-HSA-6798695	Neutrophil degranulation	1	478	0.0402492	0.560287	0.560287	1	10	0.000672043	9606	Homo sapiens	P07478	P07478	R-HSA-6798751
R-HSA-9679506	SARS-CoV Infections	1	509	0.0428595	0.583597	0.583597	1	396	0.0266129	9606	Homo sapiens	P40259	P40259	R-HSA-9691421
R-HSA-422475	Axon guidance	1	540	0.0454699	0.605731	0.605731	1	294	0.0197581	9606	Homo sapiens	Q13740	Q13740	R-HSA-443780
R-HSA-168249	Innate Immune System	2	1187	0.0999495	0.607965	0.607965	9	709	0.0476478	9606	Homo sapiens	P20851;P07478	P20851;P07478	R-HSA-6801766;R-HSA-977626;R-HSA-981658;R-HSA-6798751;R-HSA-981637;R-HSA-981648;R-HSA-981680;R-HSA-1461993;R-HSA-981665
R-HSA-9006934	Signaling by Receptor Tyrosine Kinases	1	554	0.0466487	0.615356	0.615356	1	759	0.0510081	9606	Homo sapiens	Q13332	Q13332	R-HSA-9603719
R-HSA-9675108	Nervous system development	1	566	0.0476591	0.623428	0.623428	1	321	0.0215726	9606	Homo sapiens	Q13740	Q13740	R-HSA-443780
R-HSA-388396	GPCR downstream signalling	1	638	0.0537218	0.668581	0.668581	3	175	0.0117608	9606	Homo sapiens	P01178	P01178	R-HSA-749448;R-HSA-749452;R-HSA-379048
R-HSA-5663205	Infectious disease	2	1340	0.112833	0.676731	0.676731	3	982	0.0659946	9606	Homo sapiens	P19440;P40259	P19440;P40259	R-HSA-9664306;R-HSA-266046;R-HSA-9691421
R-HSA-372790	Signaling by GPCR	1	713	0.060037	0.710122	0.710122	4	392	0.0263441	9606	Homo sapiens	P01178	P01178	R-HSA-388503;R-HSA-749448;R-HSA-749452;R-HSA-379048
R-HSA-556833	Metabolism of lipids	1	764	0.0643314	0.735491	0.735491	1	863	0.0579973	9606	Homo sapiens	P19440	P19440	R-HSA-266046
R-HSA-168256	Immune System	3	2217	0.186679	0.749752	0.749752	23	1693	0.113777	9606	Homo sapiens	P20851;P40259;P07478	P20851;P40259;P07478	R-HSA-9606162;R-HSA-6801766;R-HSA-9606163;R-HSA-5690740;R-HSA-1112666;R-HSA-981637;R-HSA-9691421;R-HSA-981665;R-HSA-983709;R-HSA-977626;R-HSA-981658;R-HSA-983707;R-HSA-9606151;R-HSA-6798751;R-HSA-983703;R-HSA-5690702;R-HSA-983700;R-HSA-5690701;R-HSA-9606159;R-HSA-981648;R-HSA-981680;R-HSA-1461993;R-HSA-983696
R-HSA-1280218	Adaptive Immune System	1	869	0.0731728	0.781236	0.781236	14	264	0.0177419	9606	Homo sapiens	P40259	P40259	R-HSA-9606162;R-HSA-9606163;R-HSA-5690740;R-HSA-1112666;R-HSA-9691421;R-HSA-983709;R-HSA-983707;R-HSA-9606151;R-HSA-983703;R-HSA-5690702;R-HSA-983700;R-HSA-5690701;R-HSA-9606159;R-HSA-983696
R-HSA-9824446	Viral Infection Pathways	1	1044	0.0879084	0.84123	0.84123	1	743	0.0499328	9606	Homo sapiens	P40259	P40259	R-HSA-9691421
R-HSA-1643685	Disease	2	2194	0.184742	0.906934	0.906934	5	1916	0.128763	9606	Homo sapiens	P19440;P40259	P19440;P40259	R-HSA-9664306;R-HSA-9035966;R-HSA-266046;R-HSA-5602984;R-HSA-9691421
R-HSA-162582	Signal Transduction	2	2610	0.219771	0.953636	0.953636	5	2574	0.172984	9606	Homo sapiens	Q13332;P01178	Q13332;P01178	R-HSA-388503;R-HSA-749448;R-HSA-9603719;R-HSA-749452;R-HSA-379048
R-HSA-392499	Metabolism of proteins	1	2073	0.174554	0.978434	0.978434	1	870	0.0584677	9606	Homo sapiens	P15086	P15086	R-HSA-2028294
