# Supplementary material for: Protein Associations With Alcohol Consumption and Genetic Risk for Alcohol‐Related Sociomedical Conditions
Source: Addict Biol. 2025 Jun 25;30(6):e70045. doi: 10.1111/adb.70045 (PMC12188143; doi:10.1111/adb.70045)
Supplement: Supplementary file 2 — Table S2. Supporting information. [file ADB-30-e70045-s001.xlsx]

## Sheet: Table S1
Protein description						P-value
Name	UniProt	PRS	estimate	se	t-value	nominal	Bonferroni
Carboxypeptidase A1	P15085	Major depressive disorders	-0.117749	0.0344931	-3.41369	0.000722761	0.0144552
Adhesion G-protein coupled receptor D1	Q6QNK2	Major depressive disorders	-0.0705452	0.022222	-3.17456	0.00165807	0.0331613
Trypsin-2	P07478	Major depressive disorders	-0.0914531	0.0290879	-3.14403	0.00183016	0.0366031
Argininosuccinate synthase	P00966	Drinks per week	0.146567	0.047495	3.08595	0.00224696	0.0449391
Chymotrypsinogen B	P17538	Major depressive disorders	-0.0816087	0.0288515	-2.82857	0.00495268	0.0990536
Oxytocin-neurophysin 1	P01178	Schizophrenia	0.235873	0.0836118	2.82104	0.00508457	0.101691
Apical endosomal glycoprotein	Q6UXC1	Drinks per week	0.123018	0.0452619	2.71791	0.0069886	0.139772
Serpin I2	O75830	Major depressive disorders	-0.0936679	0.0353878	-2.6469	0.00848339	0.169668
Oxytocin-neurophysin 1	P01178	Body mass index	-0.230543	0.0897291	-2.56932	0.0106879	0.213758
Argininosuccinate synthase	P00966	Schizophrenia	0.116011	0.0477037	2.4319	0.0156339	0.312678
Chymotrypsin-like elastase family member 2A	P08217	Major depressive disorders	-0.0874203	0.0391337	-2.23389	0.0261565	0.523131
Glutathione hydrolase 1 proenzyme	P19440	Drinks per week	0.0758683	0.0340367	2.22902	0.0265674	0.531348
Thyroglobulin	P01266	Externalizing behavior	-0.165309	0.0766819	-2.15577	0.0318787	0.637574
Carboxypeptidase B	P15086	Major depressive disorders	-0.0710975	0.0331664	-2.14366	0.0328083	0.656166
Apical endosomal glycoprotein	Q6UXC1	Major depressive disorders	-0.0949429	0.0448357	-2.11757	0.0350424	0.700848
Carcinoembryonic antigen-related cell adhesion molecule 16	Q2WEN9	Major depressive disorders	0.104921	0.0496402	2.11362	0.0353393	0.706786
C4b-binding protein beta chain	P20851	Drinks per week	-0.0496234	0.0236758	-2.09595	0.036995	0.739899
Apical endosomal glycoprotein	Q6UXC1	Schizophrenia	0.0919375	0.0450804	2.03941	0.0422835	0.845671
B-cell antigen receptor complex-associated protein beta chain	P40259	Cigarettes per day	-0.0435163	0.022089	-1.97004	0.0497058	0.994115
